# Supplementary material for: Links among Microbial Communities, Soil Properties and Functions: Are Fungi the Sole Players in Decomposition of Bio-Based and Biodegradable Plastic?
Source: Polymers (Basel). 2022 Jul 9;14(14):2801. doi: 10.3390/polym14142801 (PMC9323189; doi:10.3390/polym14142801)
Supplement: Supplementary file 1 [file polymers-14-02801-s001.zip]

Archive with 1 entries (1 files):
- polymers-1802972-supplementary.pdf
